# Supplementary material for: Relationship between Treatment Plan Dosimetry, Toxicity, and Survival following Intensity-Modulated Radiotherapy, with or without Chemotherapy, for Stage III Inoperable Non-Small Cell Lung Cancer
Source: Cancers (Basel). 2021 Nov 25;13(23):5923. doi: 10.3390/cancers13235923 (PMC8657053; doi:10.3390/cancers13235923)
Supplement: Supplementary file 1 [file cancers-13-05923-s001.zip]

Archive with 1 entries (1 files):
- cancers-1414492-supplementary.pdf
